# Supplementary material for: Reliable discrimination of type 1 and type 2 diabetes by flow-through leukocyte-endothelium interactions exploiting advanced hydrodynamic detection parameters
Source: Anal Bioanal Chem. 2026 Feb 16;418(8):2481–502. doi: 10.1007/s00216-026-06377-6 (PMC13065618; doi:10.1007/s00216-026-06377-6)
Supplement: Supplementary file 2 — (XLSX 88.6 KB) [file 216_2026_6377_MOESM2_ESM.xlsx]

## Sheet: Table S9
Patient	Type	vxave (μm/s)	vxmed (μm/s)	vx0-500 (μm/s)	vx500-1000 (μm/s)	vx1000-1500 (μm/s)	vx1500-inf (μm/s)	axave (μm2/s)	axmed (μm2/s)	vxave/axave (μm-1)	vxmed/axmed(μm-1)	vxave·axave (μm3/s2)	vxmed·axmed (μm3/s2)	ax(-inf)-(-5000) (μm2/s)	ax(-5000)-0 (μm2/s)	ax0-5000 (μm2/s)	ax5000-inf (μm2/s)	Rave+	Rave-	Rave+/Rave-	svx (μm/s)	sax (μm2/s)	svx/sax (μm-1)	svx·sax (μm3/s2)	vxave/svx	axave/sax	vx0-500·vx500-1000 (μm2/s2)	vx0-500·vx1000-1500 (μm2/s2)	vx0-500·vx1500-inf (μm2/s2)	vx500-1000·vx1000-1500 (μm2/s2)	vx500-1000·vx1500-inf (μm2/s2)	vx1000-1500·vx1500-inf (μm2/s2)	ax(-inf)-(-5000)·ax(-5000)-0 (μm2/s2)	ax(-inf)-(-5000)·ax0-5000 (μm2/s2)	ax(-inf)-(-5000)·ax5000-inf (μm2/s2)	ax(-5000)-0·ax0-5000 (μm2/s2)	ax(-5000)-0·ax5000-inf (μm2/s2)	ax0-5000·ax5000-inf (μm2/s2)	Nvx0-500	Nvx500-1000	Nvx1000-1500	Nvx1500-inf	Nax(-inf)-(-5000)	Nax(-5000)-0	Nax0-5000	Nax5000-inf
3679	Healthy	470.77	403.78	371.85	640.73	1251.17	0	340.06	13.84	1.38437	29.1749	160090	5588.32	0	-83.71	127.46	0	7.58	6.56	1.15549	151.4	188.47	0.803311	28534.4	3.10945	1.80432	238255	465248	0	801662	0	0	0	0	0	-10669.7	0	0	34	19	0	0	0	24	29	0
3738	Healthy	743.42	543.33	395.54	664.57	1230.11	1895.97	739.53	223.39	1.00526	2.4322	549781	121374	-7056.59	-41.97	688.07	9527.35	5.04	4.58	1.10044	474.3	2368.64	0.200241	1.12345e+06	1.5674	0.312217	262864	486558	749932	817494	1.26e+06	2.33225e+06	296165	-4.85543e+06	-6.72306e+07	-28878.3	-399863	6.55548e+06	23	17	9	4	1	11	39	2
3741	Healthy	976.66	864.9	367.02	726.05	1128.67	1816.2	552.52	357.15	1.76765	2.42167	539624	308899	0	-112.39	1283.31	7076.63	4.1	3.37	1.21662	554.65	949.29	0.584279	526524	1.76086	0.582035	266475	414244	666582	819471	1.31865e+06	2.04989e+06	0	0	0	-144231	-795342	9.08151e+06	12	20	8	13	0	10	37	6
3744	Healthy	555.32	492.96	395.68	681.24	1183.15	2063.97	102.7	66.56	5.40721	7.40625	57031.4	32811.4	0	-184.15	281.47	0	7.54	6.29	1.19873	288.2	506.42	0.569093	145950	1.92686	0.202796	269553	468149	816672	806009	1.40606e+06	2.44199e+06	0	0	0	-51832.7	0	0	27	21	4	1	0	21	32	0
3812	Healthy	593.58	525.07	411.32	631.41	1198.34	1682.8	340.89	113.56	1.74127	4.62372	202345	59626.9	0	-585.01	393.63	15916.4	6.96	5.79	1.20207	278.08	2321.77	0.119771	645638	2.13457	0.146823	259712	492901	692169	756644	1.06254e+06	2.01657e+06	0	0	0	-230277	-9.31125e+06	6.26517e+06	24	24	4	1	0	20	32	1
3816	Healthy	638.22	453.35	344.05	656.79	1307.15	1839.68	842.65	13.76	0.757396	32.9469	537796	6238.1	0	-525.12	587.83	15153.1	7.44	5.08	1.46457	480.94	3881.75	0.123898	1.86689e+06	1.32703	0.21708	225969	449725	632942	858523	1.20828e+06	2.40474e+06	0	0	0	-308681	-7.95722e+06	8.90748e+06	28	15	4	6	0	25	24	4
3858	Healthy	1104.73	844.7	283.62	619.47	1259.95	2081.68	478.81	325.69	2.30724	2.59357	528956	275110	0	-660.42	1027.04	7691.68	6.88	5.38	1.27881	600.26	3222.87	0.18625	1.93456e+06	1.84042	0.148566	175694	357347	590406	780501	1.28954e+06	2.62281e+06	0	0	0	-678278	-5.07974e+06	7.89966e+06	21	16	5	11	0	21	28	4
3860	Healthy	933.96	723.4	335.26	627.23	1216.14	1948.55	488.9	212.55	1.91033	3.40343	456613	153759	0	-792.15	906.91	5681.78	7	4.65	1.50538	335.45	2052.56	0.16343	688531	2.7842	0.23819	210285	407723	653271	762799	1.22219e+06	2.36971e+06	0	0	0	-718409	-4.50082e+06	5.15286e+06	18	23	0	12	0	23	26	4
3861	Healthy	690.58	535.91	250.65	618.28	1218.7	1839.85	1071.08	118.63	0.644751	4.51749	739666	63575	-7903.46	-659.32	981.4	7594.82	7.73	6.65	1.16241	325.48	2079.27	0.156536	676761	2.12173	0.515123	154972	305467	461158	753498	1.13754e+06	2.24223e+06	5.21091e+06	-7.75646e+06	-6.00254e+07	-647057	-5.00742e+06	7.45356e+06	15	21	1	16	1	24	25	3
4616	Healthy	1084.77	914.23	400.8	622.13	1196.76	1924.76	1528.42	254.27	0.709733	3.59551	1.65798e+06	232461	0	-776.73	1254.67	6467.78	4.85	3.38	1.43491	334.6	3496.94	0.0956837	1.17008e+06	3.24199	0.437074	249350	479661	771444	744540	1.19745e+06	2.30348e+06	0	0	0	-974540	-5.02372e+06	8.11493e+06	19	21	5	8	0	19	22	12
3776	T1D	750.7	668.6	370.66	639.28	1247.91	1855.21	367.11	155.9	2.04489	4.28865	275589	104235	-5734.88	-339.03	540.5	5186.88	5.44	4.35	1.25057	409.94	1296.56	0.316175	531512	1.83124	0.283142	236956	462550	687652	797764	1.186e+06	2.31514e+06	1.9443e+06	-3.0997e+06	-2.97461e+07	-183246	-1.75851e+06	2.80351e+06	23	9	19	2	1	9	42	1
3737	T1D	741.25	810.35	306.83	710.89	1000.65	1607.3	982.74	176.24	0.754269	4.59799	728456	142816	0	-191.39	1090.35	5386.94	5.15	3.63	1.41873	456.24	1852.23	0.246319	845061	1.62469	0.530571	218122	307029	493168	711352	1.14261e+06	1.60834e+06	0	0	0	-208682	-1.03101e+06	5.87365e+06	24	8	16	5	0	12	37	4
3760	T1D	861.91	810.35	326.41	740.51	1220.3	1960.28	1091.93	178.06	0.789345	4.55099	941145	144291	0	-586.43	975.02	6567.89	5.15	4.04	1.27475	530.51	2081.15	0.254912	1.10407e+06	1.62468	0.524676	241710	398318	639855	903644	1.45161e+06	2.39213e+06	0	0	0	-571781	-3.85161e+06	6.40382e+06	21	8	20	4	0	12	37	4
3761	T1D	844.67	672.6	274.19	629.43	1073.85	1901.48	1059.18	158.47	0.797475	4.24434	894658	106587	0	-256.72	1328.36	6137.1	4.94	3.95	1.25063	440.32	1852.35	0.237709	815627	1.91831	0.571803	172583	294439	521367	675913	1.19685e+06	2.0419e+06	0	0	0	-341017	-1.57552e+06	8.15228e+06	24	8	18	3	0	13	37	3
3772	T1D	480.5	380.34	355.63	651.39	1173.61	1516.03	125.95	109.07	3.81501	3.48712	60519	41483.7	0	-527.04	630.46	0	14.77	11.73	1.25916	128.73	158.13	0.814077	20356.1	3.73262	0.796497	231654	417371	539146	764478	987527	1.77923e+06	0	0	0	-332278	0	0	22	11	19	1	0	27	26	0
3774	T1D	828.27	832.31	354.12	748.93	1222.19	1603.3	1560.81	132.22	0.530667	6.29489	1.29277e+06	110048	0	-336.48	692.93	11848.4	4.62	3.77	1.22546	458.24	4002.66	0.114484	1.83418e+06	1.8075	0.389943	265211	432802	567761	915335	1.20076e+06	1.95954e+06	0	0	0	-233157	-3.98675e+06	8.2101e+06	20	11	17	5	0	11	37	5
3775	T1D	443.54	413.75	383.11	636.62	1016.3	0	642.3	144.24	0.69055	2.86848	284886	59679.3	0	-100.03	161.32	0	7.63	6.56	1.16311	170.33	222.52	0.765459	37901.8	2.604	2.88648	243895	389355	0	646997	0	0	0	0	0	-16136.8	0	0	42	9	2	0	0	20	33	0
3876	T1D	804.58	656.39	313.36	644.23	1208.1	1705.44	971.82	170.94	0.827911	3.83989	781907	112203	0	-385.89	796.26	5035.57	4.84	3.67	1.3188	482.76	1831.42	0.263599	884136	1.66663	0.530637	201876	378570	534417	778294	1.0987e+06	2.06034e+06	0	0	0	-307269	-1.94318e+06	4.00962e+06	20	9	20	4	0	11	38	4
3878	T1D	844.67	721.12	377.45	696.08	988.44	1803.46	1015.5	174.5	0.831777	4.13249	857762	125835	0	-501.44	1350.15	6521.25	4.74	4.04	1.17327	466.85	2081.15	0.224323	971585	1.8093	0.487951	262735	373087	680716	688033	1.25535e+06	1.78261e+06	0	0	0	-677019	-3.27002e+06	8.80467e+06	20	8	20	5	0	12	38	3
4787	T1D	455.05	389.39	359.95	632.75	1092.79	0	47.43	153.73	9.59414	2.53295	21583	59860.9	0	-562.66	544.3	0	15.15	13.04	1.16181	132.57	122.87	1.07895	16288.9	3.43253	0.386018	227758	393350	0	691463	0	0	0	0	0	-306256	0	0	24	14	15	0	0	27	26	0
3748	T2D	685.85	589.18	371.62	755.9	1191.52	0	378.73	79.7	1.81092	7.39247	259752	46957.6	0	-290.91	637.33	0	6.69	4.83	1.38509	343.97	943.07	0.364734	324388	1.99392	0.401593	280908	442793	0	900670	0	0	0	0	0	-185406	0	0	21	19	13	0	0	15	38	0
3755	T2D	764.63	549.5	390.45	724.98	1247.83	1578.85	741.31	73.1	1.03146	7.5171	566828	40168.4	0	-295.84	802.91	7043.13	5.73	3.87	1.48062	430.58	1631.86	0.263858	702646	1.77581	0.454273	283068	487215	616462	904652	1.14463e+06	1.97014e+06	0	0	0	-237533	-2.08364e+06	5.655e+06	23	14	14	2	0	15	36	2
3777	T2D	701.47	617.98	430.14	711.07	1287.39	1820.87	622.24	275.74	1.12733	2.24117	436483	170402	0	-91.48	769.5	0	4.92	3.6	1.36667	292.89	1102.68	0.265616	322964	2.39499	0.564298	305860	553758	783229	915424	1.29477e+06	2.34417e+06	0	0	0	-70393.9	0	0	13	35	4	1	0	10	43	0
3809	T2D	661.59	489.29	421.99	690.52	1321.52	1738.67	707.28	42.03	0.9354	11.6414	467929	20564.9	-5910.96	-312.73	667.75	10814	6.67	4.69	1.42217	397.34	3054.58	0.13008	1.21371e+06	1.66505	0.231547	291393	557668	733701	912536	1.20059e+06	2.29769e+06	1.84853e+06	-3.94704e+06	-6.39208e+07	-208825	-3.38185e+06	7.22102e+06	28	18	3	4	1	23	26	3
3811	T2D	877.2	697.38	461.32	674.06	1231.33	1712.02	667.28	299.99	1.31459	2.32468	585338	209207	-9043.11	-463.96	1065.74	12501.6	4	2.75	1.45455	434.8	4097.79	0.106106	1.78172e+06	2.01748	0.162839	310957	568037	789789	829990	1.154e+06	2.10806e+06	4.19564e+06	-9.6376e+06	-1.13054e+08	-494461	-5.80025e+06	1.33235e+07	10	25	11	7	3	15	32	3
3821	T2D	478.31	428.42	387.75	619.38	1217.14	1539.42	10.75	56.55	44.494	7.57595	5141.83	24227.2	-6478.67	-196.59	392.17	0	9.04	5.75	1.57217	197.57	996.09	0.198346	196798	2.42096	0.0107922	240165	471946	596910	753872	953486	1.87369e+06	1.27364e+06	-2.54074e+06	0	-77096.7	0	0	26	25	1	1	1	22	30	0
3835	T2D	710.68	566.92	433.21	688.92	1217.31	1718.12	413.7	125.1	1.71786	4.53173	294008	70921.7	0	-252.84	840.25	7281.12	6.08	4.31	1.41067	300.67	512.37	0.586822	154054	2.36365	0.807424	298447	527351	744307	838629	1.18365e+06	2.09148e+06	0	0	0	-212449	-1.84096e+06	6.11796e+06	16	19	11	7	0	24	25	4
3836	T2D	519.55	377.13	411.64	685.07	1157.21	1600.14	117.49	-2.27	4.42208	-166.137	61041.9	-856.085	0	-260.87	807.18	5767.9	8.12	6.5	1.24923	195.85	193.04	1.01456	37806.9	2.6528	0.60863	282002	476354	658682	792770	1.09621e+06	1.8517e+06	0	0	0	-210569	-1.50467e+06	4.65573e+06	20	19	11	3	0	26	25	2
3840	T2D	591.23	382.21	414.55	680	1203.36	2016.03	237.71	76.68	2.48719	4.98448	140541	29307.9	-6375.59	-299.65	728.39	7016.13	12.73	9.73	1.30832	268.41	499.04	0.537853	133947	2.20271	0.476335	281894	498853	835745	818285	1.3709e+06	2.42601e+06	1.91045e+06	-4.64392e+06	-4.4732e+07	-218262	-2.10238e+06	5.11048e+06	17	18	11	7	1	24	24	4
3852	T2D	543.51	367.13	429.25	693.96	1194.39	1730.7	519.82	77.39	1.04557	4.74389	282527	28412.2	0	-236.44	691.28	8257.52	13.31	9.46	1.40698	199.07	266.11	0.748074	52974.5	2.73025	1.9534	297882	512692	742903	828859	1.20104e+06	2.06713e+06	0	0	0	-163446	-1.95241e+06	5.70826e+06	19	18	11	5	0	26	26	1
3679	Healthy+TNF-α	761.85	549.25	340.42	792.02	1259.54	1756.38	841.72	64.75	0.905111	8.48263	641264	35563.9	0	-741.14	627.4	6968.89	5.9	4.77	1.2369	517.53	2393.44	0.216229	1.23868e+06	1.47209	0.351678	269619	428773	597907	997581	1.39109e+06	2.21223e+06	0	0	0	-464991	-5.16492e+06	4.37228e+06	24	14	8	7	0	16	32	5
3738	Healthy+TNF-α	818.81	646.15	377.43	739.21	1330.08	1785.13	1681.41	436.99	0.486978	1.47864	1.37676e+06	282361	0	-254.78	1164.95	10923.7	4.44	3.58	1.24022	511.38	3330.77	0.153532	1.70329e+06	1.60118	0.504811	279000	502012	673762	983208	1.31959e+06	2.37437e+06	0	0	0	-296806	-2.78313e+06	1.27255e+07	20	18	9	6	0	9	40	4
3741	Healthy+TNF-α	768.95	557.53	407.74	773.8	1303.14	1969.09	840.02	103.97	0.915395	5.36241	645933	57966.4	0	-195.45	735.99	11283.3	5.96	5.06	1.17787	512.24	2616.41	0.19578	1.34023e+06	1.50115	0.321058	315509	531342	802877	1.00837e+06	1.52368e+06	2.566e+06	0	0	0	-143849	-2.20531e+06	8.30437e+06	24	16	9	4	0	18	33	2
3744	Healthy+TNF-α	607.59	482.17	395.68	761.24	1308.1	2063.97	603.66	51.18	1.00651	9.42106	366778	24677.5	0	-96.91	745.39	0	7.29	6.12	1.19118	398.09	1075.24	0.370234	428042	1.52626	0.561419	301207	517589	816672	995778	1.57118e+06	2.69988e+06	0	0	0	-72235.7	0	0	30	15	4	4	0	22	31	0
3812	Healthy+TNF-α	773.25	641.47	274.3	776.18	1285.93	1628.84	1134.32	88.86	0.681686	7.21888	877113	57001	0	-415.08	1115.7	8325.93	6.71	4.73	1.4186	545.42	2572.9	0.211986	1.40331e+06	1.41771	0.440872	212906	352731	446791	998113	1.26427e+06	2.09457e+06	0	0	0	-463105	-3.45593e+06	9.28924e+06	25	9	12	7	0	19	30	4
3816	Healthy+TNF-α	624.72	319.16	311.72	755.77	1315.98	2131.68	375.87	-17.45	1.66206	-18.29	234814	-5569.34	-6031.02	-487.39	504.87	14502	9.02	5.9	1.52881	537.29	3306.9	0.162475	1.77676e+06	1.16272	0.113662	235589	410217	664487	994578	1.61106e+06	2.80525e+06	2.93946e+06	-3.04488e+06	-8.74616e+07	-246069	-7.06811e+06	7.3216e+06	35	7	8	3	1	29	21	2
3858	Healthy+TNF-α	648.93	508.63	309.48	787.66	1202.6	1810.87	338.98	68.4	1.91436	7.43611	219974	34790.3	-5058.7	-728.19	866.43	5175.31	11.73	10.85	1.08111	325.53	769.25	0.423178	250414	1.99346	0.440663	243765	372181	560428	947240	1.42635e+06	2.17775e+06	3.68369e+06	-4.38301e+06	-2.61803e+07	-630926	-3.76861e+06	4.48404e+06	16	18	14	5	1	23	27	2
3860	Healthy+TNF-α	628.06	500.27	300.94	706.47	1288.62	1825.52	403.82	0	1.5553	0	253623	0	0	-549.13	742.25	6459.11	12.23	11.85	1.03207	315.7	924.44	0.341504	291846	1.98942	0.436827	212605	387797	549372	910371	1.28968e+06	2.3524e+06	0	0	0	-407592	-3.54689e+06	4.79427e+06	18	17	13	5	0	24	26	3
3861	Healthy+TNF-α	770.2	737.14	458.79	715.85	1268.18	1551.39	442.96	186.46	1.73876	3.95334	341168	137447	-5607.48	-886.22	1287.3	8193.18	8	5.88	1.36054	84.71	427.85	0.19799	36243.2	9.0922	1.03532	328425	581828	711762	907827	1.11056e+06	1.96744e+06	4.96946e+06	-7.21851e+06	-4.59431e+07	-1.14083e+06	-7.26096e+06	1.05471e+07	14	19	19	1	1	24	26	2
4616	Healthy+TNF-α	765.38	720.44	405.43	706.91	1290.29	1959.18	336.07	257.55	2.27744	2.79728	257221	185549	0	-942.87	1177.97	0	7.92	6.19	1.27948	152.32	469.64	0.324334	71535.6	5.02482	0.715591	286603	523122	794310	912119	1.38496e+06	2.52791e+06	0	0	0	-1.11067e+06	0	0	12	19	18	4	0	26	27	0
3737	T1D+TNF-α	666.38	552.98	378.27	679.47	1307.47	0	513.95	100.7	1.29659	5.49136	342486	55685.1	0	-198.74	861.52	0	5.37	3.22	1.6677	343	976.72	0.351175	335015	1.9428	0.5262	257023	494577	0	888387	0	0	0	0	0	-171218	0	0	19	26	8	0	0	18	35	0
3760	T1D+TNF-α	586.54	515.12	397.28	667.48	1096.28	2002.33	571.33	95.98	1.02662	5.36695	335108	49441.2	-6150.71	-231.53	332.58	0	6.37	4.62	1.37879	297.47	1023.91	0.290524	304583	1.97176	0.557988	265176	435530	795486	731745	1.33652e+06	2.19511e+06	1.42407e+06	-2.0456e+06	0	-77002.2	0	0	25	23	3	2	2	13	38	0
3761	T1D+TNF-α	645.15	492.21	357.62	590.13	1222.49	1678.14	372.64	13.69	1.7313	35.954	240409	6738.35	0	-173.27	642.58	5482.44	6.54	5.5	1.18909	424.91	1146.02	0.37077	486955	1.51832	0.32516	211042	437187	600136	721428	990321	2.05151e+06	0	0	0	-111340	-949942	3.52291e+06	29	12	9	3	0	24	28	1
3772	T1D+TNF-α	436.3	361.16	318.49	704.41	1201.26	1698.01	86.62	36.54	5.03694	9.88396	37792.3	13196.8	0	-580.29	628.21	0	15.92	14	1.13714	132.41	141.83	0.933582	18779.7	3.29507	0.610731	224348	382589	540799	846180	1.1961e+06	2.03975e+06	0	0	0	-364544	0	0	26	17	8	2	0	27	26	0
3774	T1D+TNF-α	848.12	697.31	437.21	612.66	1240.66	1927.1	403.02	143.64	2.10441	4.85457	341809	100162	-9802.61	-228.63	815.68	5441.05	4.31	3.42	1.26023	482.52	1865.83	0.258609	900300	1.75769	0.216	267861	542429	842547	760103	1.18066e+06	2.39088e+06	2.24117e+06	-7.99579e+06	-5.33365e+07	-186489	-1.24399e+06	4.43816e+06	15	26	7	6	1	15	36	1
3775	T1D+TNF-α	456.9	391.2	338.11	688.86	0	0	133.98	52.18	3.41021	7.49713	61215.5	20412.8	0	-136.32	238.24	0	7.87	6.4	1.22969	199.05	308.89	0.644404	61484.6	2.2954	0.433747	232910	0	0	0	0	0	0	0	0	-32476.9	0	0	34	19	0	0	0	14	39	0
3776	T1D+TNF-α	580.2	323.14	296.15	709.47	1359.83	1718.38	749.82	31.78	0.773786	10.168	435046	10269.4	0	-64.26	1260.3	0	8.35	7.48	1.11631	522.88	1531.3	0.341462	800686	1.10962	0.489662	210110	402714	508898	964759	1.21914e+06	2.3367e+06	0	0	0	-80986.9	0	0	39	3	5	6	0	21	32	0
3876	T1D+TNF-α	687.95	303.61	269.58	732.57	1366.34	1661.38	1189.76	67.39	0.578226	4.50527	818495	20460.3	0	-34.59	1558.89	5493.44	7.54	6.27	1.20255	587.44	1925.35	0.305108	1.13103e+06	1.1711	0.617945	197486	368338	447875	1.00094e+06	1.21708e+06	2.27001e+06	0	0	0	-53922	-190018	8.56367e+06	33	5	5	10	0	18	33	2
3878	T1D+TNF-α	581.75	437.17	333.09	738.65	1263.55	1675.2	546.86	-9.77	1.0638	-44.7462	318136	-4271.15	0	-230.14	851.24	13989.5	8	5.83	1.37221	412.14	2180.05	0.189051	898486	1.41153	0.250847	246037	420876	557992	933321	1.23739e+06	2.1167e+06	0	0	0	-195904	-3.21955e+06	1.19084e+07	35	10	5	3	0	28	24	1
4787	T1D+TNF-α	432.55	399.89	367.61	611.23	1036.43	0	24.59	30.41	17.5905	13.15	10636.4	12160.7	0	-563.97	586.54	0	15.08	14.15	1.06572	81.36	72.87	1.11651	5928.7	5.31649	0.33745	224694	381002	0	633497	0	0	0	0	0	-330791	0	0	30	22	1	0	0	26	27	0
3748	T2D+TNF-α	668.93	530.54	388.3	705.4	1231.41	1830.71	544.49	81.41	1.22854	6.51689	364226	43191.3	0	-177.78	547.81	6825.42	5.87	4.65	1.26237	394.73	1475.93	0.267445	582594	1.69465	0.368913	273907	478157	710865	868637	1.29138e+06	2.25435e+06	0	0	0	-97389.7	-1.21342e+06	3.73903e+06	25	19	7	2	0	18	33	2
3755	T2D+TNF-α	679.83	577.54	382.75	727.6	1199.33	1615.07	460.19	60.65	1.47728	9.52251	312851	35027.8	0	-303.57	478.9	5652.29	5.56	4.75	1.17053	355.13	1219.91	0.291112	433227	1.91431	0.377233	278489	459044	618168	872633	1.17512e+06	1.937e+06	0	0	0	-145380	-1.71587e+06	2.70688e+06	23	21	7	2	0	16	35	2
3777	T2D+TNF-α	644.13	514.95	402.25	700.49	1238.09	1653.95	464.82	69.9	1.38576	7.36695	299405	35995	0	-161.64	413.9	5096.81	6.02	4.85	1.24124	341.11	1113.29	0.306398	379754	1.88834	0.417519	281772	498022	665301	867270	1.15858e+06	2.04774e+06	0	0	0	-66902.8	-823848	2.10957e+06	26	20	5	2	0	12	39	2
3809	T2D+TNF-α	631.92	452.54	367.22	736.82	1183.69	1892.34	590.42	-8.53	1.07029	-53.0528	373098	-3860.17	0	-351.77	436.42	10455.8	8.08	5.13	1.57505	450.91	2862.57	0.157519	1.29076e+06	1.40143	0.206255	270575	434675	694905	872166	1.39431e+06	2.23994e+06	0	0	0	-153519	-3.67803e+06	4.56311e+06	34	9	7	3	0	28	22	3
3811	T2D+TNF-α	902.17	866.03	419.61	767.69	1253.35	1682.69	596.59	139.45	1.51221	6.21033	538226	120768	-6320.19	-664.72	1238.77	14039.2	4.46	2.98	1.49664	454.92	3217.61	0.141384	1.46376e+06	1.98314	0.185414	322130	525918	706074	962184	1.29178e+06	2.109e+06	4.20116e+06	-7.82926e+06	-8.87307e+07	-823435	-9.33216e+06	1.73914e+07	14	20	11	8	2	21	27	3
3821	T2D+TNF-α	760.64	637.5	274.04	756.88	1274.1	1607.15	428.12	48.99	1.7767	13.0129	325645	31231.1	-5353.9	-759.08	920.03	9936.53	6.81	4.65	1.46452	522.31	2637.14	0.198059	1.3774e+06	1.4563	0.162343	207415	349154	440423	964341	1.21642e+06	2.04767e+06	4.06404e+06	-4.92575e+06	-5.31992e+07	-698376	-7.54262e+06	9.14191e+06	25	9	13	6	2	19	30	2
3835	T2D+TNF-α	570.1	419.6	333.11	689.82	1183.1	1670.86	132.21	93.25	4.31208	4.49973	75372.9	39127.7	0	-586.58	769.91	5175.64	12.65	11.31	1.11848	268.09	193.04	1.38878	51752.1	2.12652	0.684884	229786	394102	556580	816126	1.15259e+06	1.97679e+06	0	0	0	-451614	-3.03593e+06	3.98478e+06	18	17	13	5	0	25	27	1
3836	T2D+TNF-α	436.69	365.84	328.47	620.75	1193.48	1628.2	165.06	54.06	2.64564	6.7673	72080.1	19777.3	0	-614.54	725.04	0	16.85	15.04	1.12035	141.69	165.06	0.858415	23387.4	3.08201	1	203898	392022	534815	740853	1.01071e+06	1.94322e+06	0	0	0	-445566	0	0	24	23	5	1	0	26	27	0
3840	T2D+TNF-α	591.23	330.08	290.59	666.77	1219.92	1678.74	527.7	-32.39	0.827535	-10.1908	230441	-10691.3	0	-638.78	753.86	7119.24	15.31	14.69	1.04221	262.94	527.7	0.498276	138753	1.6608	1	193757	354497	487825	813406	1.11933e+06	2.04793e+06	0	0	0	-481551	-4.54763e+06	5.36691e+06	18	18	10	7	0	24	26	3
3852	T2D+TNF-α	395.99	315.84	314.82	673.78	1207.42	1561.04	53.68	0	7.37686	0	21256.7	0	0	-586.58	619.96	5654.28	18.64	17.68	1.0543	138.88	132.21	1.05045	18361.3	2.85131	0.406021	212119	380120	491447	813535	1.0518e+06	1.88483e+06	0	0	0	-363656	-3.31669e+06	3.50543e+06	26	21	5	1	0	25	27	1

## Sheet: Table S10
		vxave (μm/s)	vxmed (μm/s)	vx0-500 (μm/s)	vx500-1000 (μm/s)	vx1000-1500 (μm/s)	vx1500-inf (μm/s)	axave (μm2/s)	axmed (μm2/s)	vxave/axave (μm-1)	vxmed/axmed(μm-1)	vxave·axave (μm3/s2)	vxmed·axmed (μm3/s2)	ax(-inf)-(-5000) (μm2/s)	ax(-5000)-0 (μm2/s)	ax0-5000 (μm2/s)	ax5000-inf (μm2/s)	Rave+	Rave-	Rave+/Rave-	svx (μm/s)	sax (μm2/s)	svx/sax (μm-1)	svx·sax (μm3/s2)	vxave/svx	axave/sax	vx0-500·vx500-1000	vx0-500·vx1000-1500 (μm2/s2)	vx0-500·vx1500-inf (μm2/s2)	vx500-1000·vx1000-1500 (μm2/s2)	vx500-1000·vx1500-inf (μm2/s2)	vx1000-1500·vx1500-inf (μm2/s2)	ax(-inf)-(-5000)·ax(-5000)-0 (μm2/s2)	ax(-inf)-(-5000)·ax0-5000 (μm2/s2)	ax(-inf)-(-5000)·ax5000-inf (μm2/s2)	ax(-5000)-0·ax0-5000 (μm2/s2)	ax(-5000)-0·ax5000-inf (μm2/s2)	ax0-5000·ax5000-inf (μm2/s2)	Nvx0-500	Nvx500-1000	Nvx1000-1500	Nvx1500-inf	Nax(-inf)-(-5000)	Nax(-5000)-0	Nax0-5000	Nax5000-inf
p-Value	ANOVA	0.103	0.041	0.012	0.0073	0.204	0.209	0.112	0.018	0.556	0.574	0.071	0.018	0.697	0.029	0.792	0.2	0.366	0.289	0.138	0.791	0.445	0.37	0.509	0.895	0.72	0.001	0.01	0.121	0.005	0.058	0.096	0.672	0.77	0.649	0.052	0.016	0.507	0.137	0.00014	1.28e-07	0.006	0.639	0.168	0.119	0.037
	Healthy vs Healthy+TNF-α	> 0.05	> 0.05	> 0.05	0.001	> 0.05	> 0.05	> 0.05	> 0.05	> 0.05	> 0.05	> 0.05	> 0.05	> 0.05	> 0.05	> 0.05	> 0.05	> 0.05	> 0.05	> 0.05	> 0.05	> 0.05	> 0.05	> 0.05	> 0.05	> 0.05	> 0.05	> 0.05	> 0.05	0.045	> 0.05	> 0.05	> 0.05	> 0.05	> 0.05	> 0.05	> 0.05	> 0.05	> 0.05	> 0.05	0.001	> 0.05	> 0.05	> 0.05	> 0.05	> 0.05
	Healthy vs T1D	> 0.05	> 0.05	> 0.05	> 0.05	> 0.05	> 0.05	> 0.05	> 0.05	> 0.05	> 0.05	> 0.05	> 0.05	> 0.05	> 0.05	> 0.05	> 0.05	> 0.05	> 0.05	> 0.05	> 0.05	> 0.05	> 0.05	> 0.05	> 0.05	> 0.05	> 0.05	> 0.05	> 0.05	> 0.05	> 0.05	> 0.05	> 0.05	> 0.05	> 0.05	> 0.05	> 0.05	> 0.05	> 0.05	0.02	0.001	0.007	> 0.05	> 0.05	> 0.05	> 0.05
	Healthy vs T1D+TNF-α	> 0.05	> 0.05	> 0.05	> 0.05	> 0.05	> 0.05	> 0.05	> 0.05	> 0.05	> 0.05	> 0.05	> 0.05	> 0.05	> 0.05	> 0.05	> 0.05	> 0.05	> 0.05	> 0.05	> 0.05	> 0.05	> 0.05	> 0.05	> 0.05	> 0.05	> 0.05	> 0.05	> 0.05	> 0.05	> 0.05	> 0.05	> 0.05	> 0.05	> 0.05	> 0.05	> 0.05	> 0.05	> 0.05	> 0.05	> 0.05	0.01	> 0.05	> 0.05	> 0.05	0.011
	Healthy vs T2D	> 0.05	> 0.05	> 0.05	> 0.05	> 0.05	> 0.05	> 0.05	> 0.05	> 0.05	> 0.05	> 0.05	> 0.05	> 0.05	> 0.05	> 0.05	> 0.05	> 0.05	> 0.05	> 0.05	> 0.05	> 0.05	> 0.05	> 0.05	> 0.05	> 0.05	0.007	> 0.05	> 0.05	> 0.05	> 0.05	> 0.05	> 0.05	> 0.05	> 0.05	> 0.05	> 0.05	> 0.05	> 0.05	> 0.05	0.025	> 0.05	> 0.05	> 0.05	> 0.05	> 0.05
	Healthy vs T2D+TNF-α	> 0.05	> 0.05	> 0.05	0.045	> 0.05	> 0.05	> 0.05	0.05	> 0.05	> 0.05	> 0.05	> 0.05	> 0.05	> 0.05	> 0.05	> 0.05	> 0.05	> 0.05	> 0.05	> 0.05	> 0.05	> 0.05	> 0.05	> 0.05	> 0.05	> 0.05	> 0.05	> 0.05	> 0.05	> 0.05	> 0.05	> 0.05	> 0.05	> 0.05	> 0.05	> 0.05	> 0.05	> 0.05	> 0.05	> 0.05	0.025	> 0.05	> 0.05	> 0.05	> 0.05
	Healthy+TNF-α vs T1D	> 0.05	> 0.05	> 0.05	0.001	> 0.05	> 0.05	> 0.05	> 0.05	> 0.05	> 0.05	> 0.05	> 0.05	> 0.05	> 0.05	> 0.05	> 0.05	> 0.05	> 0.05	> 0.05	> 0.05	> 0.05	> 0.05	> 0.05	> 0.05	> 0.05	> 0.05	> 0.05	> 0.05	0.01	> 0.05	> 0.05	> 0.05	> 0.05	> 0.05	> 0.05	> 0.05	> 0.05	> 0.05	0.05	> 0.05	> 0.05	> 0.05	> 0.05	> 0.05	> 0.05
	Healthy+TNF-α vs T1D+TNF-α	> 0.05	> 0.05	> 0.05	0.001	> 0.05	> 0.05	> 0.05	> 0.05	> 0.05	> 0.05	> 0.05	> 0.05	> 0.05	> 0.05	> 0.05	> 0.05	> 0.05	> 0.05	> 0.05	> 0.05	> 0.05	> 0.05	> 0.05	> 0.05	> 0.05	> 0.05	> 0.05	> 0.05	0.006	> 0.05	> 0.05	> 0.05	> 0.05	> 0.05	> 0.05	> 0.05	> 0.05	> 0.05	> 0.05	0.05	> 0.05	> 0.05	> 0.05	> 0.05	> 0.05
	Healthy+TNF-α vs T2D	> 0.05	> 0.05	> 0.05	> 0.05	> 0.05	> 0.05	> 0.05	> 0.05	> 0.05	> 0.05	> 0.05	> 0.05	> 0.05	> 0.05	> 0.05	> 0.05	> 0.05	> 0.05	> 0.05	> 0.05	> 0.05	> 0.05	> 0.05	> 0.05	> 0.05	> 0.05	> 0.05	> 0.05	> 0.05	> 0.05	> 0.05	> 0.05	> 0.05	> 0.05	> 0.05	> 0.05	> 0.05	> 0.05	> 0.05	> 0.05	> 0.05	> 0.05	> 0.05	> 0.05	> 0.05
	Healthy+TNF-α vs T2D+TNF-α	> 0.05	> 0.05	> 0.05	0.029	> 0.05	> 0.05	> 0.05	> 0.05	> 0.05	> 0.05	> 0.05	> 0.05	> 0.05	> 0.05	> 0.05	> 0.05	> 0.05	> 0.05	> 0.05	> 0.05	> 0.05	> 0.05	> 0.05	> 0.05	> 0.05	> 0.05	> 0.05	> 0.05	> 0.05	> 0.05	> 0.05	> 0.05	> 0.05	> 0.05	> 0.05	> 0.05	> 0.05	> 0.05	> 0.05	> 0.05	> 0.05	> 0.05	> 0.05	> 0.05	> 0.05
	T1D vs T1D+TNF-α	> 0.05	> 0.05	> 0.05	> 0.05	> 0.05	> 0.05	> 0.05	> 0.05	> 0.05	> 0.05	> 0.05	> 0.05	> 0.05	> 0.05	> 0.05	> 0.05	> 0.05	> 0.05	> 0.05	> 0.05	> 0.05	> 0.05	> 0.05	> 0.05	> 0.05	> 0.05	> 0.05	> 0.05	> 0.05	> 0.05	> 0.05	> 0.05	> 0.05	> 0.05	> 0.05	> 0.05	> 0.05	> 0.05	> 0.05	0.001	> 0.05	> 0.05	> 0.05	> 0.05	> 0.05
	T1D vs T2D	> 0.05	> 0.05	0.012	0.044	> 0.05	> 0.05	> 0.05	> 0.05	> 0.05	> 0.05	> 0.05	> 0.05	> 0.05	> 0.05	> 0.05	> 0.05	> 0.05	> 0.05	> 0.05	> 0.05	> 0.05	> 0.05	> 0.05	> 0.05	> 0.05	0.005	0.014	> 0.05	> 0.05	> 0.05	> 0.05	> 0.05	> 0.05	> 0.05	> 0.05	> 0.05	> 0.05	> 0.05	0.001	0.029	> 0.05	> 0.05	> 0.05	> 0.05	> 0.05
	T1D vs T2D+TNF-α	> 0.05	> 0.05	> 0.05	0.006	> 0.05	> 0.05	> 0.05	> 0.05	> 0.05	> 0.05	> 0.05	> 0.05	> 0.05	> 0.05	> 0.05	> 0.05	> 0.05	> 0.05	> 0.05	> 0.05	> 0.05	> 0.05	> 0.05	> 0.05	> 0.05	> 0.05	> 0.05	> 0.05	> 0.05	> 0.05	> 0.05	> 0.05	> 0.05	> 0.05	> 0.05	> 0.05	> 0.05	> 0.05	0.006	0.001	> 0.05	> 0.05	> 0.05	> 0.05	> 0.05
	T1D+TNF-α vs T2D	> 0.05	> 0.05	0.031	> 0.05	> 0.05	> 0.05	> 0.05	> 0.05	> 0.05	> 0.05	> 0.05	> 0.05	> 0.05	> 0.05	> 0.05	> 0.05	> 0.05	> 0.05	> 0.05	> 0.05	> 0.05	> 0.05	> 0.05	> 0.05	> 0.05	0.011	0.016	> 0.05	> 0.05	> 0.05	> 0.05	> 0.05	> 0.05	> 0.05	> 0.05	> 0.05	> 0.05	> 0.05	> 0.05	> 0.05	> 0.05	> 0.05	> 0.05	> 0.05	> 0.05
	T1D+TNF-α vs T2D+TNF-α	> 0.05	> 0.05	> 0.05	0.01	> 0.05	> 0.05	> 0.05	> 0.05	> 0.05	> 0.05	> 0.05	> 0.05	> 0.05	> 0.05	> 0.05	> 0.05	> 0.05	> 0.05	> 0.05	> 0.05	> 0.05	> 0.05	> 0.05	> 0.05	> 0.05	> 0.05	> 0.05	> 0.05	> 0.05	> 0.05	> 0.05	> 0.05	> 0.05	> 0.05	> 0.05	> 0.05	> 0.05	> 0.05	> 0.05	> 0.05	> 0.05	> 0.05	> 0.05	> 0.05	> 0.05
	T2D vs T2D+TNF-α	> 0.05	> 0.05	0.034	> 0.05	> 0.05	> 0.05	> 0.05	> 0.05	> 0.05	> 0.05	> 0.05	> 0.05	> 0.05	> 0.05	> 0.05	> 0.05	> 0.05	> 0.05	> 0.05	> 0.05	> 0.05	> 0.05	> 0.05	> 0.05	> 0.05	> 0.05	> 0.05	> 0.05	> 0.05	> 0.05	> 0.05	> 0.05	> 0.05	> 0.05	> 0.05	> 0.05	> 0.05	> 0.05	> 0.05	> 0.05	> 0.05	> 0.05	> 0.05	> 0.05	> 0.05

## Sheet: Table S11
Component	1	2	3	4	5	6	7	8	9	10	11
vxave (μm/s)	0.784	0.327	0.316	0.04	0.256	-0.146	-0.05	0.172	0.095	0.064	0.032
vxmed (μm/s)	0.736	0.249	0.472	0.135	0.13	-0.173	0.039	0.181	0.048	0.105	0.057
vx0-500 (μm/s)	-0.124	-0.062	-0.073	-0.104	0.019	0.966	0.002	-0.058	-0.014	0.059	-0.047
vx500-1000 (μm/s)	0.006	-0.065	0.388	0.171	0.014	0.332	0.365	0.076	0.673	-0.046	-0.135
vx1000-1500 (μm/s)	-0.108	0.211	-0.083	-0.195	0.221	0.195	-0.611	-0.056	0.514	0.086	0.233
vx1500-inf (μm/s)	0.216	0.209	0.092	-0.095	0.933	-0.039	-0.056	0.047	0.016	0.06	-0.031
axave (μm2/s)	0.307	0.412	0.32	0.022	0.071	-0.204	0.183	0.664	0.086	-0.088	0.145
axmed (μm2/s)	0.878	-0.019	0.293	-0.081	0.089	0.021	0.01	-0.134	-0.173	-0.109	0.178
vxave/axave (μm-1)	-0.277	-0.267	-0.048	-0.104	0.014	-0.033	-0.111	-0.211	-0.273	0.743	0.019
vxmed/axmed(μm-1)	0.034	0.105	0.091	-0.053	-0.086	-0.1	-0.037	0.067	0.035	0.044	0.908
vxave·axave (μm3/s2)	0.479	0.398	0.272	0.063	0.111	-0.18	0.154	0.603	0.052	0.028	0.111
vxmed·axmed (μm3/s2)	0.896	0.066	0.319	0.009	0.126	-0.025	-0.035	-0.031	-0.115	-0.039	0.094
ax(-inf)-(-5000) (μm2/s)	0.101	-0.01	-0.039	0.948	-0.152	-0.036	0.092	0.04	0.044	-0.119	-0.061
ax(-5000)-0 (μm2/s)	-0.435	-0.553	0.487	-0.018	-0.039	0.328	0.034	0.079	-0.019	-0.188	-0.025
ax0-5000 (μm2/s)	0.683	0.164	0.138	-0.053	0.335	-0.187	0.303	0.231	0.038	0.082	-0.253
ax5000-inf (μm2/s)	0.008	0.828	0.076	-0.172	0.366	0.145	-0.003	0.088	0.032	-0.187	-0.044
Rave+	-0.298	-0.263	-0.805	0.012	-0.07	-0.025	0.187	-0.303	0.008	-0.01	0.107
Rave-	-0.279	-0.271	-0.763	0.001	-0.14	-0.082	0.205	-0.346	-0.036	-0.152	0.084
Rave+/Rave-	0.058	0.12	-0.096	0.008	0.164	0.261	-0.125	0.214	0.202	0.729	0.074
svx (μm/s)	0.383	0.43	0.601	-0.023	0.321	-0.249	0.079	0.032	0.223	-0.038	0.07
sax (μm2/s)	0.287	0.795	0.261	-0.207	0.142	-0.062	-0.1	0.182	0.073	0.137	0.158
svx/sax (μm-1)	-0.208	-0.528	-0.444	0.213	-0.285	0.137	0.198	-0.19	-0.057	-0.295	-0.273
svx·sax (μm3/s2)	0.301	0.76	0.313	-0.148	0.154	-0.14	-0.02	0.099	0.135	0.057	0.159
vxave/svx	0.123	-0.365	-0.711	0.142	-0.329	0.153	-0.048	-0.004	-0.228	0.062	0
axave/sax	-0.197	-0.345	-0.169	0.169	-0.38	0.151	0.124	0.397	-0.226	-0.461	0.118
vx0-500·vx500-1000 (μm2/s2)	-0.096	-0.083	0.08	-0.034	0.028	0.928	0.129	-0.019	0.255	0.02	-0.096
vx0-500·vx1000-1500 (μm2/s2)	-0.15	0.029	-0.079	-0.173	0.113	0.883	-0.244	-0.062	0.201	0.092	0.06
vx0-500·vx1500-inf (μm2/s2)	0.157	0.17	0.058	-0.127	0.896	0.316	-0.043	0.02	0.016	0.083	-0.042
vx500-1000·vx1000-1500 (μm2/s2)	-0.083	0.109	0.194	-0.031	0.166	0.375	-0.208	0.012	0.836	0.028	0.089
vx500-1000·vx1500-inf (μm2/s2)	0.203	0.188	0.141	-0.066	0.933	0.02	0.01	0.061	0.091	0.033	-0.04
vx1000-1500·vx1500-inf (μm2/s2)	0.192	0.235	0.063	-0.126	0.916	-0.003	-0.145	0.028	0.083	0.061	0.019
ax(-inf)-(-5000)·ax(-5000)-0 (μm2/s2)	0.03	0.077	-0.104	-0.925	0.05	-0.12	-0.117	0.068	0.042	0.012	-0.041
ax(-inf)-(-5000)·ax0-5000 (μm2/s2)	-0.027	-0.099	0.009	0.985	-0.085	-0.045	0.061	0	-0.004	0.021	-0.006
ax(-inf)-(-5000)·ax5000-inf (μm2/s2)	-0.057	-0.183	-0.045	0.932	-0.07	-0.173	0.015	0.016	-0.052	0.13	-0.021
ax(-5000)-0·ax0-5000 (μm2/s2)	-0.652	-0.428	0.313	0.033	-0.104	0.315	-0.043	-0.19	0.028	-0.188	0.06
ax(-5000)-0·ax5000-inf (μm2/s2)	-0.146	-0.89	0.134	0.066	-0.202	0.023	0.19	-0.035	0.046	0.034	-0.009
ax0-5000·ax5000-inf (μm2/s2)	0.366	0.661	0.139	-0.267	0.354	0.032	0.149	0.249	-0.011	-0.108	-0.14
Nvx0-500	-0.917	-0.118	0.011	0.051	-0.082	-0.089	0.034	-0.062	-0.076	0.18	0.082
Nvx500-1000	0.18	-0.125	-0.311	-0.142	0.142	0.545	-0.547	-0.047	0.14	-0.095	-0.204
Nvx1000-1500	-0.009	-0.11	0.039	0.134	-0.063	0	0.894	0.081	0.05	-0.183	-0.021
Nvx1500-inf	0.68	0.213	-0.276	-0.081	0.301	-0.22	-0.288	0.233	-0.011	-0.005	-0.047
Nax(-inf)-(-5000)	0.042	0.127	0.072	-0.93	0.047	0.225	-0.002	-0.09	-0.059	0.14	0.037
Nax(-5000)-0	-0.274	0.016	-0.893	-0.01	-0.05	0.064	-0.212	0.078	-0.073	0.061	-0.128
Nax0-5000	0.041	-0.218	0.864	0.033	-0.034	0.021	0.224	-0.097	0.07	-0.085	0.108
Nax5000-inf	0.577	0.36	-0.045	0.08	0.264	-0.032	0.02	0.537	-0.016	0.106	-0.042

## Sheet: Table S12
Pearson Matrix	tROS	mtMass	mtROS	Superoxide	MMP	MPO	sP-selectin	sE-selectin	sICAM-1	svCAM-1	GM-CSF	IFN-γ	IL-10	IL-12	IL-13	IL-1β	IL-2	IL-4	IL-5	IL-6	IL-7	IL-8
vxave (μm/s)	0.00486559	0.269281	0.136948	-0.0372093	-0.215759	-0.171123	-0.165958	-0.270042	-0.0474474	-0.252328	-0.217748	-0.235736	-0.221003	0.0667143	-0.0946012	-0.025672	-0.0674972	-0.10019	-0.170295	-0.0945767	-0.178671	-0.127269
vxmed (μm/s)	-0.00192307	0.276853	0.0329083	-0.0386992	-0.19342	-0.0885986	-0.128899	-0.287599	-0.0376647	-0.206562	-0.06213	-0.103319	-0.126336	0.0489855	-0.0305211	0.116897	-0.0774345	0.000925203	-0.0657924	-0.0317368	-0.116528	-0.0832734
vx0-500 (μm/s)	0.162829	-0.0936201	0.085061	0.0846358	0.214218	-0.184648	0.0895124	0.164931	-0.159039	0.111195	-0.206101	-0.263713	-0.15226	-0.31702	-0.258083	-0.434214	-0.154074	-0.261963	-0.230123	-0.220724	-0.277078	-0.182341
vx500-1000 (μm/s)	-0.16658	0.0679512	0.0922175	0.0458083	0.0186168	0.0187697	0.246477	0.0651905	-0.0729021	-0.101805	-0.479903	-0.367483	-0.215172	-0.479009	-0.294875	-0.150643	-0.363707	-0.193362	-0.299579	-0.237909	-0.376636	-0.207512
vx1000-1500 (μm/s)	0.0125843	0.0887322	0.0486962	-0.209191	-0.148304	0.0662903	-0.106939	0.179748	-0.207355	0.14436	-0.121414	-0.361838	-0.251359	-0.024181	-0.321478	-0.220114	-0.0124785	-0.241273	-0.353233	-0.247878	-0.281568	-0.237069
vx1500-inf (μm/s)	0.0510201	0.226377	0.347135	0.00452385	-0.0642835	-0.122873	-0.111537	-0.161115	-0.0366764	-0.404048	-0.0415106	-0.151764	-0.29329	0.125266	-0.188742	-0.0177856	-0.0362583	-0.216527	-0.265683	-0.258852	-0.184716	-0.285233
axave (μm2/s)	0.113239	-0.106843	-0.00839675	0.113806	-0.0284902	-0.12508	-0.022083	-0.134433	0.171638	-0.126352	-0.249962	-0.17603	-0.269886	0.00345187	-0.254298	0.0661123	-0.0477067	-0.256819	-0.267543	-0.278248	-0.286247	-0.321248
axmed (μm2/s)	-0.0916073	0.437428	-0.107465	-0.0967595	-0.109209	-0.133041	-0.146184	-0.343283	-0.191797	-0.348269	-0.0883281	-0.0560145	0.00280201	0.039546	0.0926561	0.0193192	0.0554005	0.116033	0.0560849	0.131489	0.0365084	0.0876659
vxave/axave (μm-1)	0.109452	-0.048025	0.0345733	0.153109	-0.0149721	0.203003	-0.111446	0.0330802	-0.0609249	0.00277724	0.700331	0.00735978	0.214869	-0.0565174	0.146605	0.0292336	-0.00193505	0.167523	0.159441	0.166906	0.11395	0.184188
vxmed/axmed(μm-1)	-0.154024	0.0324209	-0.409767	-0.519733	0.015715	0.120287	0.0140647	0.155555	0.2189	0.221575	0.150751	0.096136	0.0861017	0.148308	0.0915556	0.157264	0.16596	0.0682298	0.108716	0.0336416	0.0617143	0.0662204
vxave·axave (μm3/s2)	0.140999	-0.071509	0.0429317	0.132463	-0.109115	-0.0944483	-0.0442852	-0.163382	0.141964	-0.135178	-0.188318	-0.197241	-0.218144	0.0129752	-0.181847	0.0658608	-0.0311708	-0.171866	-0.210223	-0.196583	-0.23502	-0.239506
vxmed·axmed (μm3/s2)	-0.0672415	0.394589	-0.0474175	-0.0884166	-0.150902	-0.128488	-0.138619	-0.329268	-0.175637	-0.2923	-0.085445	-0.111751	-0.0512841	0.0316217	0.0443978	0.0179213	-0.0317642	0.081974	-0.00124386	0.0863897	-0.0189006	0.0269785
ax(-inf)-(-5000) (μm2/s)	0.0524655	-0.031761	0.208793	0.0935562	0.230098	0.0674067	-0.0343758	-0.170507	0.105857	0.0632187	-0.101158	-0.0783566	0.14339	-0.0733119	0.176516	0.0305047	-0.162216	0.177248	0.161224	0.16012	0.0674394	0.218684
ax(-5000)-0 (μm2/s)	-0.166999	0.00686303	-0.210339	-0.0408405	0.0150848	-0.0292119	0.0909432	0.202628	0.051167	0.212619	-0.0957539	-0.0590949	-0.103449	-0.320563	-0.210878	-0.22029	-0.0541893	-0.256516	-0.191345	-0.199856	-0.207947	-0.138937
ax0-5000 (μm2/s)	0.0862884	0.0497045	0.271544	0.150193	-0.217227	-0.162959	-0.128023	-0.318914	0.0214115	-0.423786	-0.301413	-0.236179	-0.189661	-0.0343291	-0.0587497	0.000149342	-0.200668	-0.0887268	-0.151218	-0.0761088	-0.127265	-0.0955833
ax5000-inf (μm2/s)	0.357931	0.0299716	0.288318	0.123404	0.253662	-0.385459	-0.0931147	-0.133783	0.0156131	-0.240333	-0.223411	-0.335089	-0.330344	-0.112454	-0.331164	-0.258391	-0.134335	-0.335032	-0.352546	-0.304021	-0.373905	-0.379325
Rave+	-0.139568	-0.186638	-0.032228	-0.0269217	0.147396	0.27896	0.19539	0.273995	0.0310942	0.0768908	0.173424	0.24547	0.410363	-0.0310332	0.36172	0.0825908	0.0531474	0.397213	0.396672	0.395882	0.354215	0.407571
Rave-	-0.151824	-0.133061	-0.089243	-0.0269362	0.119842	0.286381	0.235364	0.263835	0.0564009	0.115938	0.192465	0.312056	0.474299	0.0378396	0.432529	0.14904	0.167346	0.470959	0.466295	0.463805	0.436617	0.461953
Rave+/Rave-	0.158725	-0.207757	0.275925	0.0262374	-0.0125214	-0.0847045	-0.304257	-0.0708231	-0.2083	-0.192944	-0.0987058	-0.299764	-0.191504	-0.310915	-0.223148	-0.215054	-0.488717	-0.237465	-0.22046	-0.200815	-0.281127	-0.13756
svx (μm/s)	0.0580178	0.353476	0.0898772	-0.0240475	-0.188429	-0.13001	-0.00425032	-0.177703	0.0171551	-0.261171	-0.196937	-0.209756	-0.20692	-3.0657e-05	-0.147055	0.0361609	-0.0246674	-0.128543	-0.208932	-0.131865	-0.191712	-0.148017
sax (μm2/s)	0.284542	0.138583	-0.0167036	0.0270515	-0.109615	-0.282419	-0.232987	-0.246596	-0.112841	-0.22938	-0.120254	-0.371811	-0.198401	-0.13261	-0.202185	-0.153234	-0.136843	-0.173277	-0.232716	-0.150982	-0.28889	-0.230359
svx/sax (μm-1)	-0.163095	-0.211651	0.016477	0.0954529	0.0547365	0.220166	0.252977	0.20539	0.0171099	0.271254	-0.0346837	0.285799	0.36285	0.0114882	0.30875	0.0951338	0.0840697	0.325939	0.33119	0.336345	0.340273	0.360854
svx·sax (μm3/s2)	0.201077	0.242625	-0.00839197	0.00935985	-0.151816	-0.198137	-0.159112	-0.203419	-0.0827653	-0.207414	-0.156738	-0.342948	-0.146027	-0.130592	-0.137433	-0.10294	-0.114825	-0.101522	-0.189247	-0.0734958	-0.238253	-0.147513
vxave/svx	-0.11501	-0.309987	-0.0890693	-0.0123195	0.0315772	0.216302	-0.0541337	0.0568011	-0.0514037	0.233389	0.125673	0.167889	0.23024	0.0302297	0.228817	-0.00242295	0.0365863	0.247648	0.265071	0.246397	0.229254	0.25303
axave/sax	-0.267173	-0.246632	-0.176661	-0.0247435	0.431853	0.0938569	0.237292	0.24091	0.223733	0.324769	-0.198562	0.257122	-0.118202	0.100382	-0.127417	-0.00183664	-0.00990167	-0.180799	-0.0729339	-0.163438	-0.0397175	-0.146167
vx0-500·vx500-1000 (μm2/s2)	0.0668925	-0.0439228	0.11344	0.0855212	0.181498	-0.161553	0.150513	0.154738	-0.170299	0.0438186	-0.370138	-0.374273	-0.21405	-0.443267	-0.329145	-0.431868	-0.274178	-0.299774	-0.313647	-0.277395	-0.377096	-0.233124
vx0-500·vx1000-1500 (μm2/s2)	0.150662	-0.043495	0.0851957	-0.0142406	0.107168	-0.125895	0.0198124	0.209839	-0.210528	0.148427	-0.226833	-0.371719	-0.229606	-0.291256	-0.347738	-0.450705	-0.14344	-0.319762	-0.336244	-0.286533	-0.350249	-0.246347
vx0-500·vx1500-inf (μm2/s2)	0.11051	0.16941	0.353366	0.033323	0.00362295	-0.18085	-0.068551	-0.0891441	-0.0926529	-0.339694	-0.110251	-0.235299	-0.318727	-0.00147856	-0.26286	-0.166771	-0.0831113	-0.288116	-0.322804	-0.315106	-0.266507	-0.325844
vx500-1000·vx1000-1500 (μm2/s2)	-0.0936056	0.111541	0.100549	-0.114289	-0.0881969	0.0685198	0.0898878	0.184259	-0.195389	0.0388993	-0.418995	-0.5184	-0.32928	-0.343253	-0.43795	-0.27027	-0.253855	-0.310484	-0.464995	-0.344408	-0.465591	-0.311824
vx500-1000·vx1500-inf (μm2/s2)	0.0294718	0.233994	0.356547	0.0211662	-0.0487378	-0.0974706	-0.0515675	-0.130664	-0.0263793	-0.3916	-0.0959903	-0.179611	-0.300471	0.070888	-0.212361	-0.0115169	-0.0677397	-0.223624	-0.285769	-0.275339	-0.217865	-0.297177
vx1000-1500·vx1500-inf (μm2/s2)	0.0528424	0.249702	0.340507	-0.0250363	-0.0653241	-0.11415	-0.11634	-0.129592	-0.0837322	-0.389349	-0.0575127	-0.179082	-0.298717	0.123324	-0.212374	-0.0443813	-0.0294464	-0.227973	-0.289409	-0.266405	-0.205125	-0.291482
ax(-inf)-(-5000)·ax(-5000)-0 (μm2/s2)	-0.0319486	-0.00220868	-0.0854776	-0.0747298	-0.176011	-0.123074	-0.104011	0.0286599	-0.174034	-0.124587	0.015361	0.101909	-0.127331	0.23918	-0.118518	0.0818505	0.0108553	-0.122492	-0.128275	-0.125225	0.0418393	-0.215235
ax(-inf)-(-5000)·ax0-5000 (μm2/s2)	0.0531209	-0.0228775	0.177842	0.0721248	0.217264	0.149464	0.0267166	-0.0640516	0.158102	0.124466	0.0667659	-0.00961549	0.15884	-0.0653717	0.17165	0.0258874	-0.112448	0.168229	0.172724	0.151433	0.0460775	0.232869
ax(-inf)-(-5000)·ax5000-inf (μm2/s2)	0.0106409	-0.0421561	0.22451	0.0601954	0.229565	0.198886	-0.0270426	-0.0735226	0.159871	0.10712	0.230649	0.0579594	0.168412	0.0440809	0.195622	0.0954487	-0.112255	0.187233	0.1869	0.155855	0.0960838	0.220754
ax(-5000)-0·ax0-5000 (μm2/s2)	-0.0646168	0.010619	-0.19657	-0.0548312	0.143461	0.0268784	0.0944707	0.23416	0.000638647	0.221458	0.0487611	0.0251583	0.0295406	-0.310699	-0.128383	-0.205804	-0.0261553	-0.129814	-0.0688146	-0.0899847	-0.114358	-0.024753
ax(-5000)-0·ax5000-inf (μm2/s2)	-0.380215	-0.0655417	-0.27815	-0.0541816	-0.272714	0.275454	0.161493	0.197066	0.00426966	0.206113	0.0362821	0.223565	0.233452	-0.135199	0.173309	0.0919838	0.122851	0.16071	0.199546	0.174212	0.177216	0.268144
ax0-5000·ax5000-inf (μm2/s2)	0.240049	0.0196723	0.268851	0.145376	0.0265829	-0.360323	-0.116842	-0.224136	0.0264996	-0.290077	-0.326619	-0.345133	-0.31809	-0.0665861	-0.255202	-0.166416	-0.183204	-0.280767	-0.32391	-0.247163	-0.309843	-0.328438
Nvx0-500	0.0958238	-0.263552	-0.141149	0.0725863	0.114925	0.295805	0.21824	0.386789	0.325362	0.445761	0.41637	0.17773	0.165546	-0.0348174	0.0414916	0.11731	0.136687	0.0462727	0.114661	0.0250095	0.0930005	0.0925048
Nvx500-1000	-0.0614741	0.000634893	0.0900722	-0.125013	0.0695988	-0.389214	-0.275781	-0.135715	-0.374584	-0.127961	-0.281091	-0.44522	-0.151029	-0.148787	-0.15401	-0.36844	-0.181821	-0.164476	-0.193282	-0.124866	-0.179815	-0.187642
Nvx1000-1500	0.0436168	-0.0630268	0.234697	0.293598	0.141835	0.324096	0.45721	0.295945	0.428123	-0.0689072	-0.241178	0.234392	-0.0112905	-0.151078	0.0180719	0.114155	-0.0490233	-0.0038392	0.0113202	-0.0101915	-0.00906395	0.0659641
Nvx1500-inf	-0.243191	0.11117	0.176954	-0.270318	-0.198319	-0.287105	-0.222346	-0.21066	-0.189426	-0.254209	-0.122142	-0.0926261	-0.112492	0.235404	0.0722008	0.0366008	-0.00785973	0.00236496	-0.026894	0.0270528	-0.0109683	-0.104941
Nax(-inf)-(-5000)	0.0734587	0.0278818	-0.168945	0.00538775	-0.192631	-0.0939784	-0.0313817	0.0908344	-0.144776	-0.0639067	-0.0391273	-0.0270702	-0.148012	-0.0481102	-0.194933	-0.116253	-0.00322733	-0.174401	-0.179685	-0.146535	-0.0971708	-0.194123
Nax(-5000)-0	-0.0491188	-0.377607	0.159341	-0.107278	0.071719	-0.0438767	-0.0381002	0.128836	-0.0780869	0.120057	0.0643993	0.0520876	0.190553	0.0904944	0.221145	0.00808929	0.00124622	0.162841	0.194797	0.182283	0.207833	0.123594
Nax0-5000	0.0138624	0.257588	-0.204988	0.100715	0.00213916	0.0922878	0.0890603	-0.0567489	0.130688	-0.0303503	-0.0471245	0.0282456	-0.190515	-0.0770688	-0.252575	-0.0121134	0.0335961	-0.205896	-0.197453	-0.242295	-0.203717	-0.147749
Nax5000-inf	0.149451	-0.172673	0.213289	0.00550169	-0.210035	-0.167005	0.00778492	-0.0744538	0.0436874	-0.138813	-0.168964	-0.14609	-0.168331	0.0244523	-0.0969972	0.0224823	-0.0533361	-0.108755	-0.146594	-0.115815	-0.165097	-0.196813

## Sheet: Table S13
	tROS	mtMass	mtROS	Superoxide	MMP	MPO	sP-selectin	sE-selectin	sICAM-1	svCAM-1	GM-CSF	IFN-γ	IL-10	IL-12	IL-13	IL-1β	IL-2	IL-4	IL-5	IL-6	IL-7	IL-8
vxave (μm/s)	0.057626	0.18289	0.238069	0.057626	0.0816554	-0.174658	-0.277228	-0.292357	-0.056291	-0.108577	-0.105551	-0.23959	-0.167743	0.0735753	-0.0520984	-0.033953	-0.0880617	-0.0132323	-0.0841288	-0.14098	-0.109504	-0.0714286
vxmed (μm/s)	0.0473913	0.265658	0.0807654	0.000889977	0.0458338	-0.110135	-0.280788	-0.299255	-0.0536211	-0.100567	0.0898352	-0.138499	-0.0366452	0.0760241	0.0385172	0.0699098	-0.0646529	0.118394	0.0548909	-0.0545657	-0.0258179	0.00378282
vx0-500 (μm/s)	0.175528	0.0660734	0.0580645	0.0852058	0.0513904	-0.20178	0.0731924	0.100334	-0.0860957	0.102113	-0.354397	-0.30324	-0.259049	-0.225042	-0.266919	-0.35797	-0.141775	-0.402032	-0.283385	-0.221356	-0.276622	-0.173545
vx500-1000 (μm/s)	-0.0206897	0.202225	-0.047386	0.0923248	0.122581	-0.00734149	0.248498	0.0972191	-0.069188	0.0736374	-0.473421	-0.392297	-0.331663	-0.419588	-0.497106	-0.32569	-0.382078	-0.399247	-0.528015	-0.435809	-0.403027	-0.145734
vx1000-1500 (μm/s)	-0.00467186	0.138598	-0.0602892	-0.31168	-0.0852058	-0.0051168	-0.222692	0.187987	-0.111012	0.138154	-0.159813	-0.321496	0.00935517	0.0244853	-0.309662	-0.0861532	0.0055729	-0.19266	-0.252918	-0.221802	-0.212084	-0.132607
vx1500-inf (μm/s)	-0.159688	0.218263	0.165479	-0.23608	-0.0853007	-0.192873	-0.129621	-0.212027	-0.0224944	-0.0173719	-0.0117148	0.0621866	0.0919835	0.382284	0.259639	0.176956	0.212118	0.206817	0.172015	0.10389	0.0579258	-0.011694
axave (μm2/s)	0.126585	0.00244716	0.118131	0.207119	0.175973	-0.164405	-0.0771969	-0.104338	0.134149	-0.00734149	-0.170289	-0.164978	0.0220515	0.0135782	-0.121327	0.0191452	-0.0728936	-0.233049	-0.184592	-0.228482	-0.126627	-0.217377
axmed (μm2/s)	-0.0696329	0.347275	-0.0375973	0.0246941	0.0238042	-0.101669	-0.182202	-0.336151	-0.116352	-0.278309	0.0664216	0.0173661	-0.109144	0.0828047	0.0894925	0.0834818	0.0777977	0.146004	0.121195	-0.00668077	0.0767776	0.0284793
vxave/axave (μm-1)	-0.0901001	0.0638487	-0.0051168	-0.139043	-0.171524	0.181313	0.00244716	0.0189099	-0.19644	-0.0149055	0.143542	0.0699099	-0.0926607	-0.0311631	0.125779	-0.0380677	0.0419082	0.292239	0.148301	0.24897	0.0979192	0.288352
vxmed/axmed(μm-1)	0.0215795	-0.184427	-0.00333704	-0.160845	-0.00111235	0.12525	0.103003	0.371301	0.355729	0.439377	0.0938372	-0.00111321	0.282882	0.0474124	0.0287177	0.117765	0.0100312	0.0171769	0.0353951	-0.00267231	-0.0344943	0.0974524
vxave·axave (μm3/s2)	0.141713	0.0322581	0.204004	0.224472	0.155061	-0.155951	-0.12703	-0.154616	0.117241	-0.0246941	-0.13106	-0.18279	-0.0249471	0.038286	-0.0926091	0.0300534	-0.0528311	-0.174554	-0.166895	-0.183499	-0.0925782	-0.182668
vxmed·axmed (μm3/s2)	-0.062069	0.343715	0.0229143	0.00734149	0.0335929	-0.126585	-0.255172	-0.372636	-0.141713	-0.263626	0.0786806	-0.0144718	-0.107139	0.0934892	0.0983972	0.096171	0.0465895	0.167823	0.112682	-0.00823962	0.0696562	0.00355991
ax(-inf)-(-5000) (μm2/s)	0.0651116	-0.11012	0.157528	0.0675121	0.185733	0.144926	0.00930166	-0.0213038	0.141925	0.0171031	-0.00480996	-0.0243233	0.0510716	0.0819602	0.0519439	0.00420356	-0.0862883	0.0579179	0.054386	-0.0886045	0.062432	0.224165
ax(-5000)-0 (μm2/s)	-0.187097	0.0918799	-0.329032	-0.0522803	-0.0785317	0.0122358	0.1604	0.102113	-0.0122358	-0.0794216	-0.157807	-0.145163	-0.0042321	-0.259989	-0.199911	-0.190784	-0.109452	-0.381605	-0.244854	-0.173032	-0.248804	0.0282568
ax0-5000 (μm2/s)	0.0549499	-0.0131257	0.416685	0.195106	0.167075	-0.177753	-0.287208	-0.374861	-0.131034	-0.293882	-0.211747	-0.169209	-0.208932	-0.0278242	0.0832591	-0.0186999	-0.190148	-0.036675	-0.126347	0.0124708	-0.053633	-0.0934475
ax5000-inf (μm2/s)	0.183929	0.115882	0.387621	0.119924	0.326311	-0.536965	-0.17023	-0.208857	0.00673733	-0.147098	-0.260217	-0.423322	-0.197758	-0.126395	-0.321922	-0.322709	-0.170572	-0.341404	-0.370761	-0.390483	-0.312604	-0.526356
Rave+	-0.285015	-0.236734	-0.0358216	-0.167316	-0.0440538	0.159083	0.103682	0.185783	-0.0144621	0.0244744	0.13152	0.366288	0.204611	0.112088	0.277858	0.174552	0.170996	0.275093	0.299996	0.318486	0.251057	0.14308
Rave-	-0.304851	-0.17846	-0.102359	-0.183133	-0.064753	0.122385	0.239875	0.2332	0.0732087	0.0952381	0.184484	0.369447	0.161078	0.184126	0.260521	0.159653	0.251394	0.256782	0.288714	0.288451	0.261992	0.0525203
Rave+/Rave-	0.209344	-0.226696	0.246274	0.010901	0.135929	0.00333704	-0.368187	-0.0113459	-0.121691	-0.0553949	-0.396524	-0.310141	-0.0151465	-0.298275	-0.148709	-0.192342	-0.448284	-0.198231	-0.165327	-0.171251	-0.285301	0.109912
svx (μm/s)	0.107453	0.23426	0.156841	0.0589544	0.098109	-0.187987	-0.0651835	-0.193771	-0.0051168	-0.0945495	-0.096289	-0.287209	-0.0126963	0.0180301	-0.163179	-0.0233749	-0.0711103	-0.118845	-0.188401	-0.235609	-0.151107	-0.0907776
sax (μm2/s)	0.252086	0.180888	0.133274	0.0876627	0.141284	-0.363778	-0.295695	-0.279675	-0.0473913	-0.0992324	-0.0626394	-0.378312	-0.0248385	-0.0672306	-0.167873	-0.148057	-0.123844	-0.125359	-0.147309	-0.239644	-0.215891	-0.269025
svx/sax (μm-1)	-0.255617	-0.0896552	-0.106118	-0.0740823	-0.139043	0.366407	0.380645	0.300556	0.0420467	0.116796	-0.0138193	0.337081	0.00400936	0.0839177	0.102182	0.144924	0.143335	0.0508343	0.0622775	0.194633	0.213419	0.261653
svx·sax (μm3/s2)	0.223137	0.165295	0.139488	0.0901001	0.0918799	-0.258732	-0.214683	-0.195106	-0.0282536	-0.0540601	-0.0949517	-0.368029	0.0574675	-0.0785754	-0.150045	-0.0894925	-0.122827	-0.133469	-0.148077	-0.205322	-0.180483	-0.144844
vxave/svx	-0.131034	-0.34683	-0.0500556	-0.0776418	-0.0562848	0.172414	-0.112792	0.0589544	-0.0424917	0.0157953	0.0606264	0.20973	-0.0541263	0.0701169	0.203028	-0.0155833	0.0095854	0.19707	0.231188	0.235386	0.15044	0.0691957
axave/sax	-0.213793	-0.294772	0.0286986	-0.00600667	0.0442714	0.219132	0.264516	0.23604	0.170189	-0.00200222	-0.229578	0.189914	-0.142555	0.0518642	-0.0574355	0.0331701	-0.0450291	-0.22887	-0.174287	-0.0436477	0.0215867	-0.0647458
vx0-500·vx500-1000 (μm2/s2)	0.108343	0.173749	0.0593993	0.131924	0.156396	-0.204894	0.0847608	0.0794216	-0.16663	0.0589544	-0.534939	-0.491818	-0.402718	-0.385754	-0.472395	-0.491541	-0.339056	-0.535965	-0.514125	-0.397729	-0.445755	-0.249638
vx0-500·vx1000-1500 (μm2/s2)	0.167964	0.0442714	0.0522803	-0.0100111	-0.0215795	-0.183982	-0.0242492	0.119911	-0.119911	0.107898	-0.404993	-0.408995	-0.282214	-0.312744	-0.421193	-0.414292	-0.18725	-0.41062	-0.408836	-0.318005	-0.38233	-0.200467
vx0-500·vx1500-inf (μm2/s2)	0.0924277	0.232962	0.175279	-0.0489978	-0.0327394	-0.310913	-0.0240535	-0.126503	-0.112472	0.0445435	-0.257392	-0.228463	-0.192106	-0.0121448	-0.125919	-0.212169	-0.0195269	-0.159877	-0.170669	-0.170104	-0.209424	-0.188106
vx500-1000·vx1000-1500 (μm2/s2)	-0.0135706	0.160845	-0.018465	-0.148832	0.0371524	-0.069188	-0.0113459	0.165295	-0.187542	0.103003	-0.55121	-0.577981	-0.31273	-0.339232	-0.639359	-0.42008	-0.344628	-0.461455	-0.642489	-0.519319	-0.5232	-0.250751
vx500-1000·vx1500-inf (μm2/s2)	-0.16637	0.33363	0.0959912	-0.181737	0.0790646	-0.167483	0.0320713	-0.129176	-0.0153675	0.0334076	-0.202946	-0.175861	-0.0297692	0.143621	-0.013372	-0.0372186	-0.0018969	0.00790088	-0.0852224	-0.167874	-0.187813	-0.11126
vx1000-1500·vx1500-inf (μm2/s2)	-0.120935	0.24098	0.155679	-0.292205	-0.0915368	-0.213809	-0.183074	-0.141648	-0.139198	-0.013363	-0.130648	-0.0624095	0.0752592	0.283343	0.0722086	0.0829062	0.15655	0.0873744	0.0356588	-0.0283135	-0.0307452	-0.0733935
ax(-inf)-(-5000)·ax(-5000)-0 (μm2/s2)	-0.0381068	0.117921	-0.149127	-0.103518	-0.191734	-0.101718	0.00210037	0.0687123	-0.118521	0.0369066	0.0267554	0.0834799	-0.0225316	-0.0183135	-0.0261221	0.0375318	0.0811772	-0.0275501	-0.0160137	0.113534	-0.0189097	-0.209161
ax(-inf)-(-5000)·ax0-5000 (μm2/s2)	0.0699125	-0.124522	0.171331	0.0879157	0.213338	0.153927	-0.0177032	-0.0297053	0.137725	-0.000300054	0.0222461	-0.0351336	0.0663931	0.076256	0.0612518	0.00360305	-0.0904975	0.0713799	0.0622418	-0.0741875	0.0615315	0.237969
ax(-inf)-(-5000)·ax5000-inf (μm2/s2)	0.0875489	-0.167139	0.227945	0.116838	0.299576	0.240361	-0.0859571	0.00795899	0.162363	-0.0031836	0.146085	-0.0113106	0.143278	0.090783	0.128862	0.0367951	-0.0971352	0.151968	0.123262	0.0135438	0.0786611	0.288784
ax(-5000)-0·ax0-5000 (μm2/s2)	-0.182202	0.156841	-0.444271	-0.123915	-0.130145	0.0144605	0.270745	0.188432	-0.0246941	0.00556174	-0.00111446	-0.0298341	0.0645952	-0.173845	-0.225067	-0.128673	0.00222916	-0.234906	-0.109546	-0.152099	-0.158006	0.0153521
ax(-5000)-0·ax5000-inf (μm2/s2)	-0.251752	-0.00628818	-0.472062	-0.0965684	-0.303854	0.354159	0.256019	0.187298	-0.0790513	0.0150467	0.110589	0.192051	0.0958998	-0.137181	0.0837111	0.0743849	0.0801102	0.0475669	0.0643376	0.197827	0.0706533	0.38598
ax0-5000·ax5000-inf (μm2/s2)	0.236929	0.0139238	0.325638	0.122619	0.261184	-0.450727	-0.172476	-0.335968	-0.00853395	-0.159226	-0.201041	-0.385563	-0.128503	-0.0571868	-0.173827	-0.235515	-0.229979	-0.217449	-0.297265	-0.252229	-0.257564	-0.432248
Nvx0-500	0.147231	-0.140082	-0.137177	0.0878024	-0.0491515	0.196159	0.287089	0.321719	0.31591	0.264524	0.190264	0.129347	0.359134	-0.0602441	0.0733293	0.091997	0.109694	0.0275067	0.103937	0.132618	0.0548669	0.275167
Nvx500-1000	-0.120327	-0.13707	0.059382	-0.147339	-0.0299142	-0.4726	-0.310528	-0.338879	-0.424827	-0.310304	-0.408858	-0.351431	-0.369134	-0.140943	-0.263488	-0.391714	-0.208142	-0.19193	-0.240532	-0.279666	-0.305272	-0.407794
Nvx1000-1500	0.0906052	0.0790006	0.249053	0.292347	0.183665	0.413079	0.424238	0.413526	0.450348	0.277172	-0.0812745	0.265216	-0.066138	-0.05973	0.0711257	0.0911124	0.0149821	-0.142968	-0.0711241	0.0541719	0.130261	0.131348
Nvx1500-inf	-0.137185	-0.117044	0.353816	-0.157774	0.0454299	-0.397903	-0.290035	-0.334122	-0.150836	-0.185748	-0.19036	-0.118815	-0.0107552	0.107592	0.0761403	0.00716615	-0.0996756	0.0168121	-0.0116056	-0.0682132	-0.0770104	-0.354975
Nax(-inf)-(-5000)	-0.0214563	0.1236	-0.169837	-0.0761548	-0.194013	-0.101237	0.0281047	0.0785724	-0.107584	0.0410994	0.00211942	0.0326632	-0.0373676	-0.0823957	-0.0615391	-0.00786249	0.0657094	-0.0644811	-0.046559	0.0859113	-0.0665065	-0.193128
Nax(-5000)-0	-0.131352	-0.518917	0.183713	-0.150148	-0.0899545	-0.0467674	-0.0149924	0.0675778	-0.0469912	0.0626549	-0.10806	0.183856	0.0883845	0.0551894	0.247092	0.0644881	0.0495519	0.124792	0.140379	0.255351	0.135536	-0.0529269
Nax0-5000	0.0663144	0.413503	-0.277706	0.187627	0.0441342	0.115201	0.156846	0.0482081	0.139192	0.0210486	0.0349208	-0.0751998	-0.234764	-0.0912614	-0.259999	-0.0815329	-0.00703029	-0.233077	-0.191213	-0.278664	-0.163691	0.0445918
Nax5000-inf	0.0884914	-0.10578	0.382629	-0.0177438	0.0602833	-0.199504	-0.0857616	-0.153324	0.0916762	0.0129666	-0.129342	-0.104155	-0.00671901	0.0236715	-0.0167313	0.0274302	-0.108842	-0.0145972	-0.0915133	-0.133667	-0.120493	-0.299061
